# Supplementary material for: In vitro evaluation of modified surface microhardness measurement, focus variation 3D microscopy and contact stylus profilometry to assess enamel surface loss after erosive–abrasive challenges
Source: PLoS One. 2017 Apr 5;12(4):e0175027. doi: 10.1371/journal.pone.0175027 (PMC5381902; doi:10.1371/journal.pone.0175027)
Supplement: S1 File — This file includes all the measurements received by the 75 samples. It contains the name of the sample, cycle number and enamel surface loss value in μm according to the applied technique (mSMH, FVM, CSP). (XLSX) [file pone.0175027.s001.xlsx]

## Sheet: Munka1
Number	Name	Cycle No.	mSMH (µm)	FVM (µm)	CSP (µm)
1.	MTEST 112	2	1.00931	0.0420318	0.434074
2.	MTEST 125	2	1.14696	0.389038	0.414003
3.	MTEST 78	2	0.919684	0.555159	0.792004
4.	MTEST 89	2	1.50078	0.901169	0.762506
5.	MTEST 121	2	1.64864	0.554682	0.463504
6.	MTEST 86	2	0.95322	0.436453	0.53556
7.	MTEST 109	2	0.529427	0.655118	0.349128
8.	MTEST 122	2	0.963707	0.565222	0.845924
9.	MTEST 117	2	1.4614	0.56282	0.520511
10.	MTEST 85	2	0.893794	0.523059	0.623169
11.	MTEST 116	2	0.752712	0.369818	0.617582
12.	MTEST 79	2	0.730209	0.65967	0.557443
13.	MTEST 80	2	1.2007	0.86335	0.736328
14.	MTEST 77	2	0.701697	0.894469	0.621421
15.	MTEST 114	2	1.19721	0.466868	0.560625
16.	MTEST 119	4	1.6943	n.a.	n.a.
17.	MTEST 82	4	2.06609	1.4954	1.49721
18.	MTEST 73	4	2.06112	0.694689	1.33599
19.	MTEST 124	4	1.94003	0.74749	1.07342
20.	MTEST 97	4	3.89153	1.4761	1.94259
21.	MTEST 75	4	1.93533	0.682902	1.07693
22.	MTEST 104	4	2.48628	n.a.	n.a.
23.	MTEST 101	4	3.20737	1.4584	1.52946
24.	MTEST 76	4	2.82727	1.6696	1.33418
25.	MTEST 91	4	1.6849	1.0119	1.13422
26.	MTEST 96	4	2.1341	0.519582	1.55462
27.	MTEST 123	4	2.4173	1.5702	1.28623
28.	MTEST 68	4	2.56592	0.539643	0.96945
29.	MTEST 113	4	2.55505	n.a.	n.a.
30.	MTEST 72	4	2.47246	0.605437	1.08927
31.	MTEST 71	6	3.40892	1.3361	1.67394
32.	MTEST 110	6	3.79437	1.3722	1.87367
33.	MTEST 81	6	4.09843	1.7073	1.86317
34.	MTEST 95	6	4.6425	n.a.	n.a.
35.	MTEST 128	6	4.56499	1.6041	1.94538
36.	MTEST 146	6	3.86504	0.958922	1.48396
37.	MTEST 136	6	3.66847	1.2882	n.a.
38.	MTEST 127	6	3.9532	n.a.	n.a.
39.	MTEST 144	6	4.50409	n.a.	n.a.
40.	MTEST 129	6	3.28061	0.979784	1.46147
41.	MTEST 145	6	4.27294	1.7303	1.96044
42.	MTEST 84	6	3.66322	2.0555	2.06245
43.	MTEST 142	6	2.8412	1.3425	1.56981
44.	MTEST 131	6	4.60077	0.687641	1.46142
45.	MTEST 132	6	3.20824	n.a.	n.a.
46.	MTEST 137	8	5.43164	1.865	2.14444
47.	MTEST 130	8	4.58968	1.7914	1.99107
48.	MTEST 138	8	5.67317	1.6718	2.37435
49.	MTEST 133	8	5.11922	2.2717	1.57035
50.	MTEST 143	8	5.4985	2.497	2.59017
51.	MTEST 107	8	5.939	0.898564	2.28063
52.	MTEST 135	8	5.74882	1.7309	2.10473
53.	MTEST 126	8	4.10067	1.532	n.a.
54.	MTEST 140	8	4.58274	1.7156	2.41951
55.	MTEST 141	8	4.60836	1.575	2.17433
56.	MTEST 69	8	4.6396	1.7177	2.15139
57.	MTEST 100	8	4.47929	1.1105	1.91125
58.	MTEST 102	8	4.63305	1.5543	1.97043
59.	MTEST 90	8	5.46359	0.855338	2.25438
60.	MTEST 67	8	4.40468	1.722	2.06482
61.	MTEST 111	10	5.98647	2.3026	2.86685
62.	MTEST 93	10	5.11059	2.6967	3.11003
63.	MTEST 120	10	6.22876	2.3564	2.94857
64.	MTEST 98	10	5.84626	1.9095	2.56068
65.	MTEST 118	10	6.10608	2.3499	3.01771
66.	MTEST 103	10	6.1193	n.a.	n.a.
67.	MTEST 106	10	5.55393	2.1636	2.28454
68.	MTEST 99	10	6.06304	2.3692	2.83563
69.	MTEST 92	10	3.58566	n.a.	n.a.
70.	MTEST 70	10	4.77987	1.6991	2.53621
71.	MTEST 94	10	5.60353	2.7332	2.84227
72.	MTEST 83	10	3.59648	2.6219	2.93438
73.	MTEST 87	10	6.00941	2.4525	3.01667
74.	MTEST 88	10	5.28526	2.279	1.57386
75.	MTEST 115	10	5.05575	2.6113	3.06625
